# Supplementary material for: Initial response of phenology and yield components of wheat (Triticum durum L., CIRNO C2008) under experimental warming field conditions in the Yaqui Valley
Source: PeerJ. 2018 Jun 21;6:e5064. doi: 10.7717/peerj.5064 (PMC6015750; doi:10.7717/peerj.5064)
Supplement: Supplemental Information 1 [file peerj-06-5064-s001.xls]

## Sheet: Phenophases
		Time of occurence
				Warming	Control	Warming	Control
				Date	Date	Days after sowing	Days after sowing
			Sowing	2016-12-10	2016-12-10	0	0
			Germination	2016-12-15	2016-12-15	5	5
			Growth (15DAG)	2016-12-20	2016-12-20	10	10
			Growth (30DAG)	2016-12-30	2016-12-30	20	20
			Tillering	2017-01-14	2017-01-14	31	31
			Stem elongation	2017-01-29	2017-01-30	46	47
			Booting	2017-02-01	2017-02-11	49	59
			Heading	2017-02-06	2017-02-15	54	63
			Flowering	2017-02-15	2017-02-26	63	74
			Grain filling	2017-02-24	2017-03-06	72	84
			Milk grain	2017-03-01	2017-03-10	77	88
			Dough grain	2017-03-10	2017-03-20	86	98
			Maturity	2017-03-15	2017-03-25	91	103
			harvest	2017-04-07	2017-04-24	113	133

## Sheet: Plant height
Plant height at different phenological stages
		Warming								Control
	Fenofase	plot 3	plot 4	plot 5	plot 6	plot 15	plot 16	plot 17	plot 18	plot 1	plot 2	plot 7	plot 8	plot 9	plot 10	plot 11	plot 12	plot 13	plot 14	plot 19	plot 20	plot 21	plot 22	plot 23	plot 24
2016-12-15	Germination	3	3.2	3.4	3.4	3.2	3.4	3.6	3.8	3.1	2.9	2.8	3	2.9	2.6	2.5	2.6	2.9	2.8	3.2	2.9	3	3.2	3.4	3.2
2016-12-20	Growth (15 DAG)	6.35	6.26	6.19	7.3	7.1	7.12	7.24	7.1	5.32	5.21	4.71	4.75	4.59	4.67	4.79	4.88	4.86	4.96	4.91	4.86	4.72	4.46	4.37	4.62
2016-12-30	Growth (30 DAG)	12.35	12.26	12.19	12.43	12.31	12.12	12.24	12.1	11.32	11.21	11.8	11.42	11.58	11.25	11.4	11.5	11.42	11.52	11.51	11.51	11.51	11.52	11.5	11.52
2017-01-14	Tillering	29.9	29.6	30.5	31.5	29.36	30.36	29.32	30.15	38.5	38.8	37.7	39.3	32.7	37	39.9	39.4	39.72	39.45	39.1818	40.7273	40.4545	40.7273	40.0909	39.9091
2017-01-30	Stem elongation	42.9	42.6	43.5	44.5	42.36	43.36	42.32	43.15	51.5	51.8	50.7	52.3	45.7	50	52.9	52.4	52.72	52.45	52.1818	53.7273	53.4545	53.7273	53.0909	52.9091
Warming Control
01/02 06/02	Booting	63.072	63.072	62.071	63.072	64.073	63.072	64.073	65.074	67.076	68.077	67.076	69.078	67.076	67.076	68.077	68.077	65.074	68.077	70.079	70.079	71.08	70.079	74.8838	74.78
06/02 11/02	Heading	69.5	69.5	69.4	69.2	69.1	69.8	69.3	68.7	79.4	78.2	76.4	77.3	77.5	77.4	78.1	78.3	78.4	78.6	79.8	79.3	79.4	78.6	78.5	78.5
15/02 26/02	Flowering	70.8	71.8	72.3	71.6	72	70.6	70.2	70.2	80.1	79.4	80.1	80.2	79.6	79.8	81.2	80.4	80.3	80.2	80.1	80.3	81.2	80.6	80.1	80.4
24/02 08/03	Grain filling	72.1	73.2	72.4	72.6	73.1	72.6	73.8	73.1	80.4	80.2	82.3	80.2	80.1	80.4	82.9	84.1	83.8	82.9	81.2	81.4	82.3	82.4	82.4	81.9
01/03 12/03	Milk grain	74.1	73.8	72.8	73.1	73.2	73.1	74	73.4	83.2	83.1	83.2	83.4	84.2	84.3	83.2	84.3	84.1	83.3	83.1	82.5	83.2	83.1	83.2	82.2
15/03 28/03	Drough grain	74.2	74.1	73.2	73.3	73.2	73.2	74	73.4	83.3	83.5	83.2	83.4	84.2	84.3	83.3	84.3	84	83.8	83.2	83	84.1	83.2	83.4	83.2
	Maturity	74.2	74.1	73.2	73.3	73.2	73.2	74	73.4	83.3	83.5	83.2	83.4	84.2	84.3	83.3	84.3	84	83.8	83.2	83	84.1	83.2	83.4	83.2

## Sheet: Photosinthesis
	Photosynthesis
			Phenophases	Repetition	A Control	A Warming
		1	Growth 15 DAG	1	13.09	13.65
		2	Growth 15 DAG	2	13.08	13.66
		3	Growth 15 DAG	3	13.05	13.68
		4	Growth (30DAD)	1	18.15	19.6
		5	Growth (30DAD)	2	18.14	19.6
		6	Growth (30DAD)	3	18.15	19.3
		7	Tillering	1	25.18	27.93
		8	Tillering	2	25.181	27.934
		9	Tillering	3	25.19	27.935
		10	Stem elongation	1	25.29	28.64
		11	Stem elongation	2	25.28	28.63
		12	Stem elongation	3	25.283	28.641
		13	Booting	1	25.54	29.47
		14	Booting	2	25.53	29.472
		15	Booting	3	25.542	29.473
		16	Heading	1	25.1832	31.02
		17	Heading	2	25.152	31.024
		18	Heading	3	25.184	31.03
		19	Flowering	1	24.8675	30.26
		20	Flowering	2	24.872	30.263
		21	Flowering	3	24.871	30.261
		22	Grain filling	1	22.1055	23.47
		23	Grain filling	2	22.12	23.472
		24	Grain filling	3	22.11	23.471

## Sheet: Yield
	Biomass, yield and stress intensity
			Biomass Control	Grain yield Control	Biomass Warming	Grain Yield Warming	Stres intensity Biomass	Stres intensity Grain
			t/ha	t/ha	t/ha	t/ha
		1	13.9	6.0878	7.875	3.945	0.433453	0.331983
		2	13.88	6.0939	7.84	4.005	0.435159	0.342785
		3	13.9	6.1305	7.805	3.965	0.438489	0.353234
		4	11.475	6.2281	8.24	3.845	0.381917	0.332637
		5	11.525	6.2464	8.125	3.935	0.395011	0.330037
		6	11.515	6.2281	8.195	3.81	0.38832	0.338826
		7	11.65	6.2342	8.155	4.225	0.3	0.322287
		8	11.64	6.2281	8.22	4.285	0.385629	0.311989
		9	11.65	6.222	8.25	4.305	0.391845	0.3081
		10	11.805	6.2037	8.425	4.185	0.389564	0.325403
		11	11.805	6.2281	8.495	4.1	0.386594	0.341693
		12	11.825	6.2098	8.475	4.205	0.378965	0.322845

## Sheet: Vain grains
	Vain Grain number
		Treatment	Part	Repetitions	Vain grain
	1	Control	Basal	1	1.61
	2	Control	Basal	2	1.81
	3	Control	Basal	3	1.75
	4	Control	Basal	4	1.61
	5	Control	Basal	5	1.81
	6	Control	Basal	6	1.76
	7	Control	Basal	7	1.6
	8	Control	Basal	8	1.81
	9	Control	Basal	9	1.75
	10	Control	Distal	1	2.18
	11	Control	Distal	2	1.86
	12	Control	Distal	3	2
	13	Control	Distal	1	2.18
	14	Control	Distal	2	1.86
	15	Control	Distal	3	1.9
	16	Control	Distal	1	2.19
	17	Control	Distal	2	1.86
	18	Control	Distal	3	2
	19	Warming	Basal	1	1.85
	20	Warming	Basal	2	1.84
	21	Warming	Basal	3	1.87
	22	Warming	Basal	1	1.85
	23	Warming	Basal	2	1.84
	24	Warming	Basal	3	1.87
	25	Warming	Basal	1	1.85
	26	Warming	Basal	2	1.84
	27	Warming	Basal	3	1.87
	28	Warming	Distal	1	3.77
	29	Warming	Distal	2	3.75
	30	Warming	Distal	3	3.5
	31	Warming	Distal	1	3.77
	32	Warming	Distal	2	3.74
	33	Warming	Distal	3	3.51
	34	Warming	Distal	1	3.76
	35	Warming	Distal	2	3.74
	36	Warming	Distal	3	3.5

## Sheet: Yield components
Yield Componnents
Sspike length (cm) Warming	Sspike length (cm) Control	spike mass (g) Warming	spike mass (g) control	Full grains Warming	Full grains Control	Mass of one thousand grains (g) Warming	Mass of one thousand grains (g) Control
6.41	6.7	5	6	44	51	53.1	53
6.415	6.705	4	5	45	52	53.2	53.2
6.41	7.1975	5	6	44	51	53	53.1
6.425	7.2975	3	6.2	44	52	53.2	53.4
6.3925	7.6025	4	5.8	45	51	53.2	53.4
6.3825	7.61	4	6.1	44	51	53	53
6.415	7.6025	3	6.2	45	51	53.2	53.2
6.41	7.485	5	5.8	44	50	53.1	53.4
6.3825	7.695	5	6.1	45	53	53.1	53
6.4025	7.6025	5	6.2	44	53	53.3	53.1
6.4025	7.6025	5	5.6	44	49
6.425	7.615	5	6.1	43	50
6.4025	7.6275	4	6	44	51
6.3825	7.615	5	6	44	53
6.3875	7.695	4	5.8	43	51
6.41	7.695	5	5.8	43	52
6.41	7.775	5	5.5	44	51
6.41	7.775	5	6.1	45	52
6.41	8.0725	5	6.2	43	52
6.41	7.1975	5	5.6	43	50
6.41	7.1975	4	6.1	44	52
6.41	7.695	5	6	43	48
6.41	7.1975	4	6.1	44	48
6.41	7.695	5	6.1	43	50
6.415	7.6025	5	6.2	43	51
6.43	7.6025	4	5.7
6.39	7.6025	4	5.9
6.41	7.6075	4	6.1
6.415	7.1975	3.4	6.2
6.41	7.695	3.4	6.1
6.41	7.8875
6.41	7.4975
6.41	7.8875
6.44	7.775
6.3825	7.6225
6.3875	7.615
6.4025	7.695
6.39	7.695
6.415	7.675
6.41	7.695
